# Supplementary material for: Beyond SOFA and APACHE II, Novel Risk Stratification Models Using Readily Available Biomarkers in Critical Care
Source: Diagnostics (Basel). 2025 Apr 28;15(9):1122. doi: 10.3390/diagnostics15091122 (PMC12071242; doi:10.3390/diagnostics15091122)
Supplement: Supplementary file 1 [file diagnostics-15-01122-s001.zip]

Archive with 1 entries (1 files):
- diagnostics-3554797-supplementary.pdf
